# Supplementary material for: Characterization of Interactions between CTX-M-15 and Clavulanic Acid, Desfuroylceftiofur, Ceftiofur, Ampicillin, and Nitrocefin
Source: Int J Mol Sci. 2022 May 7;23(9):5229. doi: 10.3390/ijms23095229 (PMC9100253; doi:10.3390/ijms23095229)
Supplement: Supplementary file 1 [file ijms-23-05229-s001.zip]

Archive with 1 entries (1 files):
- ijms-1652688-supplementary.pdf
